# Supplementary material for: Age at menarche and ischemic heart disease: An update mendelian randomization study
Source: Front Genet. 2022 Nov 3;13:942861. doi: 10.3389/fgene.2022.942861 (PMC9671358; doi:10.3389/fgene.2022.942861)
Supplement: Supplementary file 1 [file DataSheet1.zip]

Archive with 1 entries (1 files):
- supplementary material figures.docx
